# Supplementary material for: China’s deserts greening and response to climate variability and human activities
Source: PLoS One. 2021 Aug 30;16(8):e0256462. doi: 10.1371/journal.pone.0256462 (PMC8405022; doi:10.1371/journal.pone.0256462)
Supplement: S2 File — (ZIP) [file pone.0256462.s002.zip]

Archive with 61 entries (60 files):
- part1/
- part1/clip2000_02_18.tif
- part1/clip2000_03_05.tif
- part1/clip2000_03_21.tif
- part1/clip2000_04_06.tif
- part1/clip2000_04_22.tif
- part1/clip2000_05_08.tif
- part1/clip2000_05_24.tif
- part1/clip2000_06_09.tif
- part1/clip2000_06_25.tif
- part1/clip2000_07_11.tif
- part1/clip2000_07_27.tif
- part1/clip2000_08_12.tif
- part1/clip2000_08_28.tif
- part1/clip2000_09_13.tif
- part1/clip2000_09_29.tif
- part1/clip2000_10_15.tif
- part1/clip2000_10_31.tif
- part1/clip2000_11_16.tif
- part1/clip2000_12_02.tif
- part1/clip2000_12_18.tif
- part1/clip2001_01_01.tif
- part1/clip2001_01_17.tif
- part1/clip2001_02_02.tif
- part1/clip2001_02_18.tif
- part1/clip2001_03_06.tif
- part1/clip2001_03_22.tif
- part1/clip2001_04_07.tif
- part1/clip2001_04_23.tif
- part1/clip2001_05_09.tif
- part1/clip2001_05_25.tif
- part1/clip2001_06_10.tif
- part1/clip2001_06_26.tif
- part1/clip2001_07_12.tif
- part1/clip2001_07_28.tif
- part1/clip2001_08_13.tif
- part1/clip2001_08_29.tif
- part1/clip2001_09_14.tif
- part1/clip2001_09_30.tif
- part1/clip2001_10_16.tif
- part1/clip2001_11_01.tif
- part1/clip2001_11_17.tif
- part1/clip2001_12_03.tif
- part1/clip2001_12_19.tif
- part1/clip2002_01_01.tif
- part1/clip2002_01_17.tif
- part1/clip2002_02_02.tif
- part1/clip2002_02_18.tif
- part1/clip2002_03_06.tif
- part1/clip2002_03_22.tif
- part1/clip2002_04_07.tif
- part1/clip2002_04_23.tif
- part1/clip2002_05_09.tif
- part1/clip2002_05_25.tif
- part1/clip2002_06_10.tif
- part1/clip2002_06_26.tif
- part1/clip2002_07_12.tif
- part1/clip2002_07_28.tif
- part1/clip2002_08_13.tif
- part1/clip2002_08_29.tif
- part1/clip2002_09_14.tif
