# Supplementary material for: China’s deserts greening and response to climate variability and human activities
Source: PLoS One. 2021 Aug 30;16(8):e0256462. doi: 10.1371/journal.pone.0256462 (PMC8405022; doi:10.1371/journal.pone.0256462)
Supplement: S3 File — (ZIP) [file pone.0256462.s003.zip]

Archive with 61 entries (60 files):
- part2/
- part2/clip2002_09_30.tif
- part2/clip2002_10_16.tif
- part2/clip2002_11_01.tif
- part2/clip2002_11_17.tif
- part2/clip2002_12_03.tif
- part2/clip2002_12_19.tif
- part2/clip2003_01_01.tif
- part2/clip2003_01_17.tif
- part2/clip2003_02_02.tif
- part2/clip2003_02_18.tif
- part2/clip2003_03_06.tif
- part2/clip2003_03_22.tif
- part2/clip2003_04_07.tif
- part2/clip2003_04_23.tif
- part2/clip2003_05_09.tif
- part2/clip2003_05_25.tif
- part2/clip2003_06_10.tif
- part2/clip2003_06_26.tif
- part2/clip2003_07_12.tif
- part2/clip2003_07_28.tif
- part2/clip2003_08_13.tif
- part2/clip2003_08_29.tif
- part2/clip2003_09_14.tif
- part2/clip2003_09_30.tif
- part2/clip2003_10_16.tif
- part2/clip2003_11_01.tif
- part2/clip2003_11_17.tif
- part2/clip2003_12_03.tif
- part2/clip2003_12_19.tif
- part2/clip2004_01_01.tif
- part2/clip2004_01_17.tif
- part2/clip2004_02_02.tif
- part2/clip2004_02_18.tif
- part2/clip2004_03_05.tif
- part2/clip2004_03_21.tif
- part2/clip2004_04_06.tif
- part2/clip2004_04_22.tif
- part2/clip2004_05_08.tif
- part2/clip2004_05_24.tif
- part2/clip2004_06_09.tif
- part2/clip2004_06_25.tif
- part2/clip2004_07_11.tif
- part2/clip2004_07_27.tif
- part2/clip2004_08_12.tif
- part2/clip2004_08_28.tif
- part2/clip2004_09_13.tif
- part2/clip2004_09_29.tif
- part2/clip2004_10_15.tif
- part2/clip2004_10_31.tif
- part2/clip2004_11_16.tif
- part2/clip2004_12_02.tif
- part2/clip2004_12_18.tif
- part2/clip2005_01_01.tif
- part2/clip2005_01_17.tif
- part2/clip2005_02_02.tif
- part2/clip2005_02_18.tif
- part2/clip2005_03_06.tif
- part2/clip2005_03_22.tif
- part2/clip2005_04_07.tif
- part2/clip2005_04_23.tif
