# Supplementary material for: China’s deserts greening and response to climate variability and human activities
Source: PLoS One. 2021 Aug 30;16(8):e0256462. doi: 10.1371/journal.pone.0256462 (PMC8405022; doi:10.1371/journal.pone.0256462)
Supplement: S4 File — (ZIP) [file pone.0256462.s004.zip]

Archive with 61 entries (60 files):
- part3/
- part3/clip2005_05_09.tif
- part3/clip2005_05_25.tif
- part3/clip2005_06_10.tif
- part3/clip2005_06_26.tif
- part3/clip2005_07_12.tif
- part3/clip2005_07_28.tif
- part3/clip2005_08_13.tif
- part3/clip2005_08_29.tif
- part3/clip2005_09_14.tif
- part3/clip2005_09_30.tif
- part3/clip2005_10_16.tif
- part3/clip2005_11_01.tif
- part3/clip2005_11_17.tif
- part3/clip2005_12_03.tif
- part3/clip2005_12_19.tif
- part3/clip2006_01_01.tif
- part3/clip2006_01_17.tif
- part3/clip2006_02_02.tif
- part3/clip2006_02_18.tif
- part3/clip2006_03_06.tif
- part3/clip2006_03_22.tif
- part3/clip2006_04_07.tif
- part3/clip2006_04_23.tif
- part3/clip2006_05_09.tif
- part3/clip2006_05_25.tif
- part3/clip2006_06_10.tif
- part3/clip2006_06_26.tif
- part3/clip2006_07_12.tif
- part3/clip2006_07_28.tif
- part3/clip2006_08_13.tif
- part3/clip2006_08_29.tif
- part3/clip2006_09_14.tif
- part3/clip2006_09_30.tif
- part3/clip2006_10_16.tif
- part3/clip2006_11_01.tif
- part3/clip2006_11_17.tif
- part3/clip2006_12_03.tif
- part3/clip2006_12_19.tif
- part3/clip2007_01_01.tif
- part3/clip2007_01_17.tif
- part3/clip2007_02_02.tif
- part3/clip2007_02_18.tif
- part3/clip2007_03_06.tif
- part3/clip2007_03_22.tif
- part3/clip2007_04_07.tif
- part3/clip2007_04_23.tif
- part3/clip2007_05_09.tif
- part3/clip2007_05_25.tif
- part3/clip2007_06_10.tif
- part3/clip2007_06_26.tif
- part3/clip2007_07_12.tif
- part3/clip2007_07_28.tif
- part3/clip2007_08_13.tif
- part3/clip2007_08_29.tif
- part3/clip2007_09_14.tif
- part3/clip2007_09_30.tif
- part3/clip2007_10_16.tif
- part3/clip2007_11_01.tif
- part3/clip2007_11_17.tif
- part3/clip2007_12_03.tif
