# Supplementary material for: China’s deserts greening and response to climate variability and human activities
Source: PLoS One. 2021 Aug 30;16(8):e0256462. doi: 10.1371/journal.pone.0256462 (PMC8405022; doi:10.1371/journal.pone.0256462)
Supplement: S5 File — (ZIP) [file pone.0256462.s005.zip]

Archive with 61 entries (60 files):
- part4/
- part4/clip2007_12_19.tif
- part4/clip2008_01_01.tif
- part4/clip2008_01_17.tif
- part4/clip2008_02_02.tif
- part4/clip2008_02_18.tif
- part4/clip2008_03_05.tif
- part4/clip2008_03_21.tif
- part4/clip2008_04_06.tif
- part4/clip2008_04_22.tif
- part4/clip2008_05_08.tif
- part4/clip2008_05_24.tif
- part4/clip2008_06_09.tif
- part4/clip2008_06_25.tif
- part4/clip2008_07_11.tif
- part4/clip2008_07_27.tif
- part4/clip2008_08_12.tif
- part4/clip2008_08_28.tif
- part4/clip2008_09_13.tif
- part4/clip2008_09_29.tif
- part4/clip2008_10_15.tif
- part4/clip2008_10_31.tif
- part4/clip2008_11_16.tif
- part4/clip2008_12_02.tif
- part4/clip2008_12_18.tif
- part4/clip2009_01_01.tif
- part4/clip2009_01_17.tif
- part4/clip2009_02_02.tif
- part4/clip2009_02_18.tif
- part4/clip2009_03_06.tif
- part4/clip2009_03_22.tif
- part4/clip2009_04_07.tif
- part4/clip2009_04_23.tif
- part4/clip2009_05_09.tif
- part4/clip2009_05_25.tif
- part4/clip2009_06_10.tif
- part4/clip2009_06_26.tif
- part4/clip2009_07_12.tif
- part4/clip2009_07_28.tif
- part4/clip2009_08_13.tif
- part4/clip2009_08_29.tif
- part4/clip2009_09_14.tif
- part4/clip2009_09_30.tif
- part4/clip2009_10_16.tif
- part4/clip2009_11_01.tif
- part4/clip2009_11_17.tif
- part4/clip2009_12_03.tif
- part4/clip2009_12_19.tif
- part4/clip2010_01_01.tif
- part4/clip2010_01_17.tif
- part4/clip2010_02_02.tif
- part4/clip2010_02_18.tif
- part4/clip2010_03_06.tif
- part4/clip2010_03_22.tif
- part4/clip2010_04_07.tif
- part4/clip2010_04_23.tif
- part4/clip2010_05_09.tif
- part4/clip2010_05_25.tif
- part4/clip2010_06_10.tif
- part4/clip2010_06_26.tif
- part4/clip2010_07_12.tif
