# Supplementary material for: China’s deserts greening and response to climate variability and human activities
Source: PLoS One. 2021 Aug 30;16(8):e0256462. doi: 10.1371/journal.pone.0256462 (PMC8405022; doi:10.1371/journal.pone.0256462)
Supplement: S6 File — (ZIP) [file pone.0256462.s006.zip]

Archive with 61 entries (60 files):
- part5/
- part5/clip2010_07_28.tif
- part5/clip2010_08_13.tif
- part5/clip2010_08_29.tif
- part5/clip2010_09_14.tif
- part5/clip2010_09_30.tif
- part5/clip2010_10_16.tif
- part5/clip2010_11_01.tif
- part5/clip2010_11_17.tif
- part5/clip2010_12_03.tif
- part5/clip2010_12_19.tif
- part5/clip2011_01_01.tif
- part5/clip2011_01_17.tif
- part5/clip2011_02_02.tif
- part5/clip2011_02_18.tif
- part5/clip2011_03_06.tif
- part5/clip2011_03_22.tif
- part5/clip2011_04_07.tif
- part5/clip2011_04_23.tif
- part5/clip2011_05_09.tif
- part5/clip2011_05_25.tif
- part5/clip2011_06_10.tif
- part5/clip2011_06_26.tif
- part5/clip2011_07_12.tif
- part5/clip2011_07_28.tif
- part5/clip2011_08_13.tif
- part5/clip2011_08_29.tif
- part5/clip2011_09_14.tif
- part5/clip2011_09_30.tif
- part5/clip2011_10_16.tif
- part5/clip2011_11_01.tif
- part5/clip2011_11_17.tif
- part5/clip2011_12_03.tif
- part5/clip2011_12_19.tif
- part5/clip2012_01_01.tif
- part5/clip2012_01_17.tif
- part5/clip2012_02_02.tif
- part5/clip2012_02_18.tif
- part5/clip2012_03_05.tif
- part5/clip2012_03_21.tif
- part5/clip2012_04_06.tif
- part5/clip2012_04_22.tif
- part5/clip2012_05_08.tif
- part5/clip2012_05_24.tif
- part5/clip2012_06_09.tif
- part5/clip2012_06_25.tif
- part5/clip2012_07_11.tif
- part5/clip2012_07_27.tif
- part5/clip2012_08_12.tif
- part5/clip2012_08_28.tif
- part5/clip2012_09_13.tif
- part5/clip2012_09_29.tif
- part5/clip2012_10_15.tif
- part5/clip2012_10_31.tif
- part5/clip2012_11_16.tif
- part5/clip2012_12_02.tif
- part5/clip2012_12_18.tif
- part5/clip2013_01_01.tif
- part5/clip2013_01_17.tif
- part5/clip2013_02_02.tif
- part5/clip2013_02_18.tif
