# Supplementary material for: China’s deserts greening and response to climate variability and human activities
Source: PLoS One. 2021 Aug 30;16(8):e0256462. doi: 10.1371/journal.pone.0256462 (PMC8405022; doi:10.1371/journal.pone.0256462)
Supplement: S7 File — (ZIP) [file pone.0256462.s007.zip]

Archive with 61 entries (60 files):
- part6/
- part6/clip2013_03_06.tif
- part6/clip2013_03_22.tif
- part6/clip2013_04_07.tif
- part6/clip2013_04_23.tif
- part6/clip2013_05_09.tif
- part6/clip2013_05_25.tif
- part6/clip2013_06_10.tif
- part6/clip2013_06_26.tif
- part6/clip2013_07_12.tif
- part6/clip2013_07_28.tif
- part6/clip2013_08_13.tif
- part6/clip2013_08_29.tif
- part6/clip2013_09_14.tif
- part6/clip2013_09_30.tif
- part6/clip2013_10_16.tif
- part6/clip2013_11_01.tif
- part6/clip2013_11_17.tif
- part6/clip2013_12_03.tif
- part6/clip2013_12_19.tif
- part6/clip2014_01_01.tif
- part6/clip2014_01_17.tif
- part6/clip2014_02_02.tif
- part6/clip2014_02_18.tif
- part6/clip2014_03_06.tif
- part6/clip2014_03_22.tif
- part6/clip2014_04_07.tif
- part6/clip2014_04_23.tif
- part6/clip2014_05_09.tif
- part6/clip2014_05_25.tif
- part6/clip2014_06_10.tif
- part6/clip2014_06_26.tif
- part6/clip2014_07_12.tif
- part6/clip2014_07_28.tif
- part6/clip2014_08_13.tif
- part6/clip2014_08_29.tif
- part6/clip2014_09_14.tif
- part6/clip2014_09_30.tif
- part6/clip2014_10_16.tif
- part6/clip2014_11_01.tif
- part6/clip2014_11_17.tif
- part6/clip2014_12_03.tif
- part6/clip2014_12_19.tif
- part6/clip2015_01_01.tif
- part6/clip2015_01_17.tif
- part6/clip2015_02_02.tif
- part6/clip2015_02_18.tif
- part6/clip2015_03_06.tif
- part6/clip2015_03_22.tif
- part6/clip2015_04_07.tif
- part6/clip2015_04_23.tif
- part6/clip2015_05_09.tif
- part6/clip2015_05_25.tif
- part6/clip2015_06_10.tif
- part6/clip2015_06_26.tif
- part6/clip2015_07_12.tif
- part6/clip2015_07_28.tif
- part6/clip2015_08_13.tif
- part6/clip2015_08_29.tif
- part6/clip2015_09_14.tif
- part6/clip2015_09_30.tif
