# Supplementary material for: China’s deserts greening and response to climate variability and human activities
Source: PLoS One. 2021 Aug 30;16(8):e0256462. doi: 10.1371/journal.pone.0256462 (PMC8405022; doi:10.1371/journal.pone.0256462)
Supplement: S8 File — (ZIP) [file pone.0256462.s008.zip]

Archive with 52 entries (51 files):
- part7/
- part7/clip2015_10_16.tif
- part7/clip2015_11_01.tif
- part7/clip2015_11_17.tif
- part7/clip2015_12_03.tif
- part7/clip2015_12_19.tif
- part7/clip2016_01_01.tif
- part7/clip2016_01_17.tif
- part7/clip2016_02_02.tif
- part7/clip2016_02_18.tif
- part7/clip2016_03_05.tif
- part7/clip2016_03_21.tif
- part7/clip2016_04_06.tif
- part7/clip2016_04_22.tif
- part7/clip2016_05_08.tif
- part7/clip2016_05_24.tif
- part7/clip2016_06_09.tif
- part7/clip2016_06_25.tif
- part7/clip2016_07_11.tif
- part7/clip2016_07_27.tif
- part7/clip2016_08_12.tif
- part7/clip2016_08_28.tif
- part7/clip2016_09_13.tif
- part7/clip2016_09_29.tif
- part7/clip2016_10_15.tif
- part7/clip2016_10_31.tif
- part7/clip2016_11_16.tif
- part7/clip2016_12_02.tif
- part7/clip2016_12_18.tif
- part7/clip2017_01_01.tif
- part7/clip2017_01_17.tif
- part7/clip2017_02_02.tif
- part7/clip2017_02_18.tif
- part7/clip2017_03_06.tif
- part7/clip2017_03_22.tif
- part7/clip2017_04_07.tif
- part7/clip2017_04_23.tif
- part7/clip2017_05_09.tif
- part7/clip2017_05_25.tif
- part7/clip2017_06_10.tif
- part7/clip2017_06_26.tif
- part7/clip2017_07_12.tif
- part7/clip2017_07_28.tif
- part7/clip2017_08_13.tif
- part7/clip2017_08_29.tif
- part7/clip2017_09_14.tif
- part7/clip2017_09_30.tif
- part7/clip2017_10_16.tif
- part7/clip2017_11_01.tif
- part7/clip2017_11_17.tif
- part7/clip2017_12_03.tif
- part7/clip2017_12_19.tif
